# Supplementary material for: Research on equipment layout of multi-layer circular manufacturing cell based on NSGA III
Source: PLoS One. 2024 Dec 23;19(12):e0312364. doi: 10.1371/journal.pone.0312364 (PMC11666037; doi:10.1371/journal.pone.0312364)
Supplement: S1 Data — (ZIP) [file pone.0312364.s001.zip]

Archive with 2 entries (2 files):
- Environmental parameters and result data.docx
- Enterprise Data.docx
